# Supplementary material for: Predictive Performance of Oocyte Count for Clinical Pregnancy in GnRH Antagonist IVF Cycles: A Multivariable Analysis of 1171 Fresh Embryo Transfers over a 14-Year Period
Source: Medicina (Kaunas). 2026 Jun 7;62(6):1110. doi: 10.3390/medicina62061110 (PMC13304093; doi:10.3390/medicina62061110)
Supplement: Supplementary file 1 [file medicina-62-01110-s001.zip]

Archive with 5 entries (5 files):
- Supplementary_Table_S1.pdf
- Supplementary_Table_S2.pdf
- Supplementary_Table_S3.pdf
- Supplementary_Table_S4.pdf
- Supplementary_Table_S5.pdf
